# Supplementary material for: Organic Electrochemical Transistor with MoS2 Nanosheets Modified Gate Electrode for Sensitive Glucose Sensing
Source: Sensors (Basel). 2023 Aug 27;23(17):7449. doi: 10.3390/s23177449 (PMC10490818; doi:10.3390/s23177449)
Supplement: Supplementary file 1 [file sensors-23-07449-s001.zip]

Archive with 1 entries (1 files):
- sensors-2554179-supplementary.pdf
